# Supplementary material for: The analgesic effect of music on cold pressor pain responses: The influence of anxiety and attitude toward pain
Source: PLoS One. 2018 Aug 6;13(8):e0201897. doi: 10.1371/journal.pone.0201897 (PMC6078312; doi:10.1371/journal.pone.0201897)
Supplement: S1 File — (XLSX) [file pone.0201897.s002.xlsx]

## Sheet: 3x3 trial data
Sequence_group	CONTROL1_off_PT	CONTROL1_off_PI	CONTROL1_off_PU	Control2_news_PT	CONTROL2_news_PI	CONTROL2_news_PU	TREAT_music_PT	TREAT_music_PI	TREAT_music_PU	ASI_16Q_ sum	PASS_20Q_sum	basic1_ gender	basic2_ dominant_hand	basic_3_favor_music	basic_4_music_extra_class	basic_5_how_long	basic_6_How long_listening_	basic_7A_reason_music_listen	basic_7B_reason_music_listen	basic_7C_reason_music_listen	basic_8_Age
A3	7.4	5	7	9.8	4	6	10.59	5	7	17	44	1	1	3	2	99	1	1	3	2	23
A4	4.04	9	8	18.82	6	6	19.88	6	5	26	80	2	1	3	1	1	2	1	3	2	25
A9	5.74	7	9	4.98	5	6	6.68	5	5	13	33	2	1	1	1	3	1	5	3	1	36
A16	7.49	6	6	15.35	5	4	17.9	6	4	10	44	2	1	1	1	1	2	1	5	4	26
A17	37.92	7	7	34.79	6	6	46.97	3	3	11	22	1	1	3	1	1	2	1	2	3	28
A18	9.33	8	9	10.74	7	8	12.61	7	8	7	66	2	1	3	1	3	2	3	1	5	27
A20	8.33	9	9	11.52	9	7	14.1	9	8	6	19	1	1	1	2	99	2	2	1	3	29
A23	8.57	8	8	13.57	7	8	15.9	7	7	16	20	2	1	3	2	99	1	4	5	7	29
A26	18.14	5	5	19.56	6	5	26.88	6	5	15	48	2	1	3	1	1	2	1	3	5	25
A30	9.43	5	6	18.85	6	7	23.61	7	8	11	53	2	1	3	2	99	1	3	1	4	24
A34	9.74	8	8	7.27	10	10	13.78	9	9	12	33	2	1	3	1	1	2	1	3	7	24
A35	16.29	7	9	24.05	6	6	24.07	7	7	8	19	1	1	3	2	99	2	1	2	3	26
A41	29.15	6	3	28.81	8	10	55.9	2	2	15	29	2	1	3	1	4	3	1	3	7	22
A42	8.1	7	8	7.36	5	8	14.71	4	3	30	23	2	1	3	1	4	2	3	5	7	23
A47	3.29	9	9	2.39	8	8	3.67	6	6	13	4	1	1	1	1	3	4	2	1	5	23
B5	3.89	7	5	4.31	7	3	5.98	6	3	23	59	2	1	3	1	3	2	2	7	1	25
B6	7.46	9	9	6.85	8	7	10.08	8	8	11	41	2	1	3	1	3	2	1	3	5	25
B8	23.04	5	5	28.04	5	5	35.69	2	2	7	16	1	1	3	2	99	1	5	4	1	28
B10	13.86	6	6	12.28	6	6	18.38	4	5	8	1	1	1	1	1	4	2	2	3	1	47
B11	5.14	8	9	13.35	7	7	17.95	7	4	6	34	2	1	3	1	3	3	2	4	5	26
B12	22.04	7	7	14.55	8	7	20.2	7	6	5	33	2	1	3	1	3	2	2	3	1	27
B21	19.05	8	8	18.48	7	6	24.45	7	5	9	29	1	1	1	1	2	2	1	3	7	27
B24	10.95	8	5	12.61	8	4	11.98	9	6	14	29	1	1	3	2	99	1	1	5	3	27
B27	9.85	8	9	12.95	7	9	13.81	7	8	12	22	2	1	3	2	99	1	5	4	1	25
B29	9.55	5	5	10.16	5	5	22.11	2	2	6	10	1	1	1	1	2	2	3	1	7	33
B32	6.48	5	5	6.87	2	2	7.77	4	4	8	19	1	1	3	1	1	1	1	5	7	25
B36	90.97	1	7	78.9	7	7	94.45	3	3	23	78	1	2	1	2	99	3	2	1	3	29
B37	14.28	6	6	14.28	8	6	14.85	8	6	12	5	1	1	1	1	1	3	1	5	2	24
B43	16.3	4	4	42.07	2	2	29.75	3	3	28	38	2	1	1	1	1	2	1	7	3	25
B44	7.1	7	5	12.19	6	5	16.33	3	4	9	9	2	1	3	1	4	2	2	1	7	24
B46	8.81	10	10	10.08	10	10	9.76	9	9	10	10	2	1	2	1	2	2	1	2	3	22
B50	3.21	9	7	2.24	9	7	5.9	6	6	26	30	1	1	3	1	2	2	1	2	5	24
C1	12.28	6	7	13.34	7	7	14.66	6	7	31	35	2	1	3	1	1	2	1	3	5	25
C2	9.8	5	4	9.31	5	4	10.46	6	5	37	30	2	1	1	1	1	2	2	1	5	25
C7	16.9	7	7	20.01	7	7	19.68	6	5	15	44	1	1	3	1	2	1	1	3	4	26
C13	32.72	8	8	36.59	8	6	36.96	7	6	34	53	1	1	1	1	1	1	4	5	3	25
C14	17.42	9	8	9.78	9	9	20.01	8	7	9	20	1	1	3	2	99	3	1	2	5	25
C15	28.18	8	8	24.51	8	7	38.47	6	5	12	43	1	1	1	1	3	2	1	3	2	25
C19	22.34	5	4	32.75	5	4	28.27	5	6	4	23	1	1	1	2	99	1	1	3	2	33
C22	25.16	6	7	19.6	7	9	18.16	8	9	4	32	2	1	3	1	1	2	3	1	5	23
C25	14.38	9	9	16.36	9	8	17.37	8	9	13	39	2	1	3	2	99	2	2	5	1	27
C28	9.91	5	5	8.95	5	4	13.71	3	4	3	17	2	1	3	2	99	2	2	7	4	24
C31	12.72	8	7	9.78	7	6	12.87	7	5	24	33	2	1	3	1	4	3	1	3	5	24
C33	14.35	8	8	14.58	8	8	27.61	8	8	6	20	1	1	1	1	1	2	1	3	5	30
C38	11.51	5	6	12.27	5	5	18.05	4	5	28	62	1	1	3	2	99	2	3	2	7	25
C39	7.64	1	0	10.07	4	3	10.46	5	6	29	69	2	1	4	1	4	2	1	7	5	23
C40	9.45	5	6	10.52	8	7	16.33	3	4	9	38	2	1	4	1	4	3	2	7	1	21
C45	5.94	10	10	14.65	5	7	14.7	7	9	4	7	1	1	1	1	1	3	7	4	1	20
C48	22.06	6	7	16.87	9	8	30.39	6	5	9	45	1	1	4	1	2	4	1	4	7	23
C49	20.47	7	7	11.01	7	8	9.45	8	7	16	42	1	1	3	1	3	1	5	4	7	30

## Sheet: trial descriptions
Sequence_group	Group divided according to treatment order/ the number denote sequence of arrival at the clinic
A, B, C	Off_Music_News/ News_Off_Music/ Music_News_Off
CONTROL_off_time	Under control treatment, time variable until pain is unbearable
CONTROL_off_PI	Under control treatment, pain intensity
CONTROL_off_PU	Under control treatment, pain unpleasant
TREAT1_music_time	Under music treatment, time variable until pain is unbearable
TREAT1_music_PI	Under music treatment, pain intensity
TREAT1_music_PU	Under music treatment, pain unpleasant
TREAT2_news_time	Under news treatment, time variable until pain is unbearable
TREAT2_news_PI	Under news treatment, pain intensity
TREAT2_news_PU	Under news treatment, pain unpleasant
ASI_16Q_ sum	Sixteen-item Anxiety Sensitivity Index grand total
PASS_20Q_sum	Pain Anxiety Symptom Scale Short Form 20 grand total
basic1_ gender	Demographic variables; male-1, female-2
basic2_ dominant_hand	righthanded-1, lefthanded-2
basic_3_favor_music	prefer music gerne
basic_4_music_extra_class	extra music class experience-1, non experience-2
basic_5_how_long	if 1, learning period/ 99-non experience
basic_6_How long_listening_	listening the music per day
basic_7A_reason_music_listen	purpose of listening music
basic_7B_reason_music_listen	purpose of listening music
basic_7C_reason_music_listen	purpose of listening music
basic_8_Age
